# Supplementary material for: Ancylostoma ceylanicum: The Neglected Zoonotic Parasite of Community Dogs in Thailand and Its Genetic Diversity among Asian Countries
Source: Animals (Basel). 2020 Nov 19;10(11):2154. doi: 10.3390/ani10112154 (PMC7699415; doi:10.3390/ani10112154)
Supplement: Supplementary file 1 [file animals-10-02154-s001.zip]

Archive with 5 entries (5 files):
- Kladkempetch Table S3.docx
- Kladkempetch Table S4.docx
- Kladkempetch Table S5.docx
- Kladkempetch Table S1.docx
- Kladkempetch Table S2.docx
